# Supplementary material for: Triple reassortment increases compatibility among viral ribonucleoprotein genes of contemporary avian and human influenza A viruses
Source: PLoS Pathog. 2021 Oct 7;17(10):e1009962. doi: 10.1371/journal.ppat.1009962 (PMC8525756; doi:10.1371/journal.ppat.1009962)
Supplement: S1 Table — (XLSX) [file ppat.1009962.s002.xlsx]

## Sheet: Sheet1
Seasonal Human IAVs	Enzootic IAVs	Median of R/F (Upper/Lower)	RNP Reassortantsa
pdm09	cH3N2	1.7951 (11.1982/0.0074)	8
pdm09	cH3N8	4.9102 (33.6905/0.4602)	11
pdm09	sH6N6	1.9806 (7.5047/0.0400)	9
pdm09	sH4N6	4.2798 (8.7817/1.511)	14
pdm09	aH4N6	0.5656 (12.2585/0.1193)	3
pdm09	aH5N1	1.2331 (2.6254/0.1289)	8
pdm09	aH7N9	0.5310 (5.2421/0.1523)	4
pdm09	aH9N2	0.4902 (2.8005/0.0121)	4
swz13	cH3N2	0.8071 (17.9580/0.0150)	1
swz13	cH3N8	3.2975 (33.6905/0.2258)	2
swz13	sH6N6	0.3210 (8.9758/0.0156)	0
swz13	sH4N6	4.8227 (19.5517/0.4546)	5
swz13	aH4N6	4.3106 (33.5601/0.0796)	5
swz13	aH5N1	0.3512 (8.9758/0.0048)	0
swz13	aH7N9	2.462 (8.9898/0.0982)	1
swz13	aH9N2	0.7551 (16.6229/0.0108)	1
mem94	cH3N2	1.6299 (13.152/0.0065)	4
mem94	cH3N8	4.0048 (33.6905/0.3359)	6
mem94	sH6N6	1.7507 (8.1934/0.0129)	5
mem94	sH4N6	3.6914 (20.8613/0.1793)	5
mem94	aH4N6	3.6484 (15.8190/0.0393)	5
mem94	aH5N1	0.0074 (4.4267/0.0012)	0
mem94	aH7N9	2.2648 (20.3060/0.1349)	5
mem94	aH9N2	1.8905 (23.8123/0.0051)	6
aNumber of compatible RNP reassortants with polymerase activity greater than corresponding WT human seasonal RNP.
