# Supplementary material for: Triple reassortment increases compatibility among viral ribonucleoprotein genes of contemporary avian and human influenza A viruses
Source: PLoS Pathog. 2021 Oct 7;17(10):e1009962. doi: 10.1371/journal.ppat.1009962 (PMC8525756; doi:10.1371/journal.ppat.1009962)
Supplement: S2 Table — (XLSX) [file ppat.1009962.s003.xlsx]

## Sheet: Sheet1
Enzootic IAVs		Median of R/F (Upper/Lower)	RNP Reassortantsa
cH3N2	sH4N6	1.4127 (5.9927/0.0021)	2
cH3N2	sH6N6	0.3187 (2.0969/0.0078)	1
cH3N8	sH4N6	6.0096 (33.6905/1.4420)	0
cH3N8	sH6N6	3.1778 (33.6905/0.2052)	0
aH4N6	cH3N2	2.3464 (21.1055/0.2589)	4
aH4N6	cH3N8	9.8167 (33.6905/1.9925)	0
aH4N6	sH4N6	7.9089 (22.1105/1.8507)	6
aH4N6	sH6N6	3.7534 (28.2910/0.5157)	4
aH5N1	cH3N2	0.3702 (1.6626/0.0712)	0
aH5N1	cH3N8	1.3175 (33.6905/0.2210)	0
aH5N1	sH4N6	0.0632 (4.4280/0.0081)	0
aH5N1	sH6N6	0.0066 (0.5157/0.0012)	0
aH7N9	cH3N2	0.5814 (2.6582/0.0025)	3
aH7N9	cH3N8	2.3262 (33.6905/0.4741)	0
aH7N9	sH4N6	0.5454 (4.4280/0.1149)	0
aH7N9	sH6N6	0.8004 (16.7195/0.1491)	9
aH9N2	aH4N6	0.4178 (9.7287/0.0594)	0
aNumber of compatible RNP reassortants with polymerase activity greater than both corresponding WT enzootic RNP.
