# Supplementary material for: Triple reassortment increases compatibility among viral ribonucleoprotein genes of contemporary avian and human influenza A viruses
Source: PLoS Pathog. 2021 Oct 7;17(10):e1009962. doi: 10.1371/journal.ppat.1009962 (PMC8525756; doi:10.1371/journal.ppat.1009962)
Supplement: S3 Table — (XLSX) [file ppat.1009962.s004.xlsx]

## Sheet: Sheet1
Regression Methods	Coding	Mean Squared Error
	Approaches
iCAP ( )	Binary	6.0885
	Pima	6.0866
LASSO ( )	Binary	7.1871
	Pima	7.1622
Elastic Net ( )	Binary	6.0892
	Pima	6.1047
GHSM ( )	Binary	6.0985
	Pima	6.0808
Coding Approach	Regression Methods	Mean Squared Error
	iCAP	5.9633
Three Groups	LASSO	6.2003
	Elastic Net	5.9844
