# Supplementary material for: Triple reassortment increases compatibility among viral ribonucleoprotein genes of contemporary avian and human influenza A viruses
Source: PLoS Pathog. 2021 Oct 7;17(10):e1009962. doi: 10.1371/journal.ppat.1009962 (PMC8525756; doi:10.1371/journal.ppat.1009962)
Supplement: S4 Table — The weights for both Binary and PIMA were absolute values. For three amino acid groups, A positive weight indidates a potential in enhancing polymerase activities and a negative number a potential in impairing polymerase activities. (XLSX) [file ppat.1009962.s005.xlsx]

## Sheet: Sheet1
		Distance Scoring Methods**
		PIMA		Binary		Three Amino Acid Groups***
						NPtoNP		NPtoSP		NPtoP		SPtoNP		SPtoSP		SPtoP		PtoNP		PtoSP		PtoP
Proteins	Residue*	iCAP****	Lasso	iCAP	Lasso	iCAP	Lasso	iCAP	Lasso	iCAP	Lasso	iCAP	Lasso	iCAP	Lasso	iCAP	Lasso	iCAP	Lasso	iCAP	Lasso	iCAP	Lasso
PA	400	0.41775	0.266765	1.71709	0.98918	-0.0976359	NS	-0.248041	-0.091903	0.270695	1.39079	-0.0524462	NS	-0.590171	NS	0.500114	1.36444	0.0637609	1.48437	0.082039	1.20326	0.0831126	1.36135
PA	404	0.362152	0.0616584	1.24778	0.168721	NS	NS	NS	NS	NS	NS	NS	NS	0.538387	0.730956	-0.0296877	NS	NS	NS	0.171868	NS	-0.669139	-1.54394
PA	272	0.327323	0.0758665	0.668172	0.150733	NS	NS	NS	NS	NS	NS	NS	NS	0.0107566	NS	0.0361559	NS	NS	NS	-0.0105365	NS	-0.0249477	NS
PB2	553	0.31703	0.70734	1.15143	1.08156	0.0114283	NS	NS	NS	NS	NS	NS	NS	NS	NS	NS	NS	NS	NS	NS	NS	NS	NS
PB2	107	0.28322	0.0310946	0.752323	0.270735	NS	NS	NS	NS	NS	NS	NS	NS	NS	NS	NS	NS	NS	NS	NS	NS	0.0114283	NS
PB1	215	0.270758	0.338893	0.635875	0.674541	NS	NS	NS	NS	NS	NS	NS	NS	NS	NS	NS	NS	NS	NS	NS	NS	0.0114283	NS
PA	391	0.258008	0.0814927	1.02272	0.65336	NS	NS	NS	NS	NS	NS	NS	NS	NS	NS	NS	NS	NS	NS	NS	NS	0.0114283	NS
PB1	384	0.24291	0	0.579107	0	-0.0785472	-1.26587	0.0614874	0.29182	-0.160474	NS	NS	NS	0.0603752	0.394603	0.0876807	0.262943	-0.135297	NS	0.337267	0.427396	-0.161063	NS
PB1	179	0.23037	0	0.699065	0	0.0114283	NS	NS	NS	NS	NS	NS	NS	NS	NS	NS	NS	NS	NS	NS	NS	NS	NS
PA	65	0.217056	0	0.494856	0	-0.210026	-0.281087	NS	NS	0.0748261	NS	NS	NS	NS	NS	NS	NS	-0.0295591	NS	NS	NS	0.176187	0.0841179
PB2	613	0.216858	0.0473111	0.636269	0.408684	-0.340433	-4.0279e-09	0.177725	NS	-0.00559777	NS	-0.0684723	NS	0.0693977	NS	0.00529474	NS	0.0993415	NS	0.0388439	NS	0.0353289	NS
PA	616	0.209572	0	0.388826	0	0.045431	NS	NS	NS	0.230128	NS	NS	NS	NS	NS	NS	NS	0.157795	0.0738949	NS	NS	-0.421926	-0.57482
PB1	59	0.208746	0.0724985	0.49699	0.153162	NS	NS	NS	NS	NS	NS	NS	NS	NS	NS	NS	NS	NS	NS	NS	NS	0.0114283	NS
PB2	292	0.180605	0	0.22571	0.124982	-0.340433	-2.01789	NS	NS	0.172127	0.0654344	NS	NS	NS	NS	NS	NS	0.0308693	NS	NS	NS	0.148865	0.82371
PB1	212	0.173962	0	0.392035	0	0.0114283	NS	NS	NS	NS	NS	NS	NS	NS	NS	NS	NS	NS	NS	NS	NS	NS	NS
PA	269	0.169129	0	0.404184	0	NS	NS	NS	NS	NS	NS	NS	NS	NS	NS	NS	NS	NS	NS	NS	NS	0.0114283	NS
PB1	52	0.167814	0.0288031	0.364408	0.0595704	NS	NS	NS	NS	NS	NS	NS	NS	NS	NS	NS	NS	NS	NS	NS	NS	0.0114283	NS
PA	494	0.164099	7.50674e+10	0.384117	2.11193e+09	NS	NS	NS	NS	NS	NS	NS	NS	0.39204	0.30439	-0.185182	NS	NS	NS	-0.122025	NS	-0.0734043	-0.0504909
PB2	109	0.151285	0.0617418	0.325048	0.0460977	0.0114283	NS	NS	NS	NS	NS	NS	NS	NS	NS	NS	NS	NS	NS	NS	NS	NS	NS
NP	450	0.150508	0.0322392	0.579208	0	NS	NS	NS	NS	NS	NS	NS	NS	-0.0433134	0	0.0266235	NS	NS	NS	0.00413426	NS	0.0239839	NS
PA	323	0.149582	0.000432309	0.371372	0	0.0114283	NS	NS	NS	NS	NS	NS	NS	NS	NS	NS	NS	NS	NS	NS	NS	NS	NS
PB2	562	0.147472	5.0376e-05	0.321154	0.0420959	0.0114283	NS	NS	NS	NS	NS	NS	NS	NS	NS	NS	NS	NS	NS	NS	NS	NS	NS
NP	34	0.146479	0	0.542695	0	NS	NS	NS	NS	NS	NS	NS	NS	0.277021	0.203098	0.000944414	NS	NS	NS	0.028237	NS	-0.294774	-0.314087
PB2	249	0.145752	1.27966e+07	0.314476	0.00637877	NS	NS	NS	NS	NS	NS	NS	NS	0.0222793	NS	-0.0504591	NS	NS	NS	0.077577	NS	-0.0379689	NS
NP	482	0.127701	0.0582915	0.504741	0.0867238	NS	NS	NS	NS	NS	NS	NS	NS	NS	NS	NS	NS	NS	NS	NS	NS	0.0114283	NS
NP	352	0.119759	0.00847142	0.398747	0	0.0114283	NS	NS	NS	NS	NS	NS	NS	NS	NS	NS	NS	NS	NS	NS	NS	NS	NS
PB1	327	0.115975	0	0.392035	0	NS	NS	NS	NS	NS	NS	NS	NS	NS	NS	NS	NS	NS	NS	NS	NS	0.0114283	NS
PB2	271	0.104762	0.0940106	0.375431	0.260432	NS	NS	NS	NS	NS	NS	NS	NS	0.0468161	0.00568544	-0.0683017	NS	NS	NS	0.224394	0.00650605	-0.19148	NS
PA	356	0.102235	0	0.214674	0	NS	NS	NS	NS	NS	NS	NS	NS	NS	NS	NS	NS	NS	NS	NS	NS	0.0114283	NS
NP	52	0.101318	0	0.356313	0	0.110527	NS	NS	NS	-0.0106609	NS	NS	NS	NS	NS	NS	NS	0.0385386	NS	NS	NS	-0.126977	NS
PA	631	0.0984592	8.50777e-05	0.384117	0	NS	NS	NS	NS	NS	NS	NS	NS	0.39204	1.38122e-09	-0.185182	NS	NS	NS	-0.122025	NS	-0.0734043	-3.95925e-07
PB2	31	0.0983146	0.341935	0.321154	0.645621	0.0114283	NS	NS	NS	NS	NS	NS	NS	NS	NS	NS	NS	NS	NS	NS	NS	NS	NS
PB2	699	0.0983146	2.56479e+07	0.321154	0	NS	NS	NS	NS	NS	NS	NS	NS	NS	NS	NS	NS	NS	NS	NS	NS	0.0114283	NS
PA	277	0.0953787	0	0.400392	0	-0.0976359	NS	NS	NS	0.0226544	NS	NS	NS	NS	NS	NS	NS	0.0113147	NS	NS	NS	0.0750951	NS
NP	452	0.0946643	0	0.233965	0	NS	NS	NS	NS	NS	NS	NS	NS	NS	NS	NS	NS	NS	NS	NS	NS	0.0114283	NS
PA	321	0.0921522	0.020747	0.203071	0	-0.0976359	NS	NS	NS	0.0226544	NS	NS	NS	NS	NS	NS	NS	0.0113147	NS	NS	NS	0.0750951	NS
PA	28	0.0889851	0	0.181309	0	-0.0976359	NS	0.0226544	NS	NS	NS	0.0113147	NS	0.0750951	NS	NS	NS	NS	NS	NS	NS	NS	NS
PA	66	0.0889851	0	0.181309	0	NS	NS	NS	NS	NS	NS	NS	NS	0.0750951	NS	0.0113147	NS	NS	NS	0.0226544	NS	-0.0976359	NS
PA	225	0.0889851	0	0.181309	0	-0.0976359	NS	NS	NS	0.0226544	NS	NS	NS	NS	NS	NS	NS	0.0113147	NS	NS	NS	0.0750951	NS
NP	344	0.0877908	0	0.141767	0	0.00884575	NS	NS	NS	-0.0327607	NS	NS	NS	NS	NS	NS	NS	0.0218425	NS	NS	NS	0.0135007	NS
PB2	697	0.0874511	9.56489e-05	0.314476	2.65733e-05	0.0114283	NS	NS	NS	NS	NS	NS	NS	NS	NS	NS	NS	NS	NS	NS	NS	NS	NS
PB2	590	0.0854761	0	0.0619748	0	NS	NS	NS	NS	NS	NS	NS	NS	-0.241509	NS	0.413537	1.16778	NS	NS	-0.169357	NS	0.00875707	0.0577628
PA	100	0.08412	0.000317658	0.208405	0.0110682	0.0800958	NS	-0.0405985	NS	NS	NS	0.0174336	NS	-0.0455026	NS	NS	NS	NS	NS	NS	NS	NS	NS
PA	104	0.0838289	0.371035	0.388826	0.918771	NS	NS	NS	NS	NS	NS	NS	NS	NS	NS	NS	NS	NS	NS	NS	NS	0.0114283	NS
PA	545	0.0838289	0.101419	0.388826	0.0472411	0.0114283	NS	NS	NS	NS	NS	NS	NS	NS	NS	NS	NS	NS	NS	NS	NS	NS	NS
PA	609	0.0838289	0	0.388826	0	NS	NS	NS	NS	NS	NS	NS	NS	NS	NS	NS	NS	NS	NS	NS	NS	0.0114283	NS
PA	365	0.0820832	0.129509	0.231688	0.517428	NS	NS	NS	NS	NS	NS	NS	NS	NS	NS	NS	NS	NS	NS	NS	NS	0.0114283	NS
PA	421	0.0800366	0.0766505	0.176854	1.31975	-0.0976359	NS	NS	NS	0.0226544	NS	NS	NS	NS	NS	NS	NS	0.0113147	NS	NS	NS	0.0750951	NS
PA	362	0.0784345	0	0.391959	0	NS	NS	NS	NS	NS	NS	NS	NS	NS	NS	NS	NS	NS	NS	NS	NS	0.0114283	NS
PB1	65	0.0744088	0.171245	0.152362	0.835881	NS	NS	NS	NS	NS	NS	NS	NS	-0.0785472	-0.0451749	-0.0989868	NS	NS	NS	-0.135297	NS	0.324259	0.00216556
PB2	64	0.0743244	0	0.383681	0	-0.048456	NS	NS	NS	-0.0863068	NS	NS	NS	NS	NS	NS	NS	0.00645362	NS	NS	NS	0.139737	0.0106849
PA	70	0.0697189	0.0116193	0.235245	0.129801	-0.00349037	NS	-0.00732088	NS	NS	NS	-0.0309302	NS	0.0531697	NS	NS	NS	NS	NS	NS	NS	NS	NS
PA	401	0.0656395	0.433677	0.384117	1.28505	NS	NS	NS	NS	NS	NS	NS	NS	NS	NS	NS	NS	NS	NS	NS	NS	0.0114283	NS
PA	442	0.0656395	0.0451638	0.384117	0.246012	NS	NS	NS	NS	NS	NS	NS	NS	NS	NS	NS	NS	NS	NS	NS	NS	0.0114283	NS
PA	582	0.0656395	0.0699513	0.384117	1.05404e+07	NS	NS	NS	NS	NS	NS	NS	NS	NS	NS	NS	NS	NS	NS	NS	NS	0.0114283	NS
PB2	63	0.0583007	0.666798	0.314476	1.02471	0.0114283	NS	NS	NS	NS	NS	NS	NS	NS	NS	NS	NS	NS	NS	NS	NS	NS	NS
PB2	353	0.0583007	0	0.314476	1.5782e-05	NS	NS	NS	NS	NS	NS	NS	NS	NS	NS	NS	NS	NS	NS	NS	NS	0.0114283	NS
PB2	451	0.0583007	7.45747e+08	0.314476	0	0.0114283	NS	NS	NS	NS	NS	NS	NS	NS	NS	NS	NS	NS	NS	NS	NS	NS	NS
PA	101	0.0575823	0.0764182	0.265491	0	NS	NS	NS	NS	NS	NS	NS	NS	-0.0259883	NS	-0.0321593	NS	NS	NS	0.00571206	NS	0.0638638	NS
PB1	587	0.0505695	0	0.269989	0	-0.0529301	NS	-0.065826	NS	-0.00333874	NS	-0.159752	NS	0.0750479	NS	0.103198	NS	-0.0349124	NS	0.0829155	NS	0.0670263	NS
PA	262	0.0426498	0	0.209701	0	NS	NS	NS	NS	NS	NS	NS	NS	NS	NS	NS	NS	NS	NS	NS	NS	0.0114283	NS
PA	716	0.0288716	0.00748283	0.260399	0	NS	NS	NS	NS	NS	NS	NS	NS	NS	NS	NS	NS	NS	NS	NS	NS	0.0114283	NS
Note:
* Residues in each protein was ranked by the absolute weight learned from PIMA and iCAP, which was shown with the best performance (Table S3).
**Three distance matrix was used, Binary, PIMA, and Three Amino Acid Groups.
***Three Amino Acid Groups separate amino acids into nonpolar (NP), small nonpolar (NS), and polar/charged (P). A total of nine weights were estimated by considering two directional changes, e.g. the weights from NP to SP and those from SP to NP are necessarily idential.
***A weight of 0 denotes the site was not selected by the machine learning model. NS denotes no weight was identified due to sparcity of the data during three amino acid grouping.
